# Supplementary material for: Predicting Cardiovascular Disease Mortality: Leveraging Machine Learning for Comprehensive Assessment of Health and Nutrition Variables
Source: Nutrients. 2023 Sep 11;15(18):3937. doi: 10.3390/nu15183937 (PMC10534618; doi:10.3390/nu15183937)
Supplement: Supplementary file 1 [file nutrients-15-03937-s001.zip]

Archive with 1 entries (1 files):
- nutrients-2584112-supplementary.pdf
